# Supplementary material for: Mechanical Thrombectomy in Stroke—Retrospective Comparison of Methods: Aspiration vs. Stent Retrievers vs. Combined Method—Is Aspiration the Best Starting Point?
Source: J Clin Med. 2024 Mar 4;13(5):1477. doi: 10.3390/jcm13051477 (PMC10934276; doi:10.3390/jcm13051477)
Supplement: Supplementary file 1 [file jcm-13-01477-s001.zip]

Archive with 1 entries (1 files):
- jcm-2853856-supplementary.pdf
